# Supplementary material for: Allostatic Load and Effort-Reward Imbalance: Associations over the Working-Career
Source: Int J Environ Res Public Health. 2018 Jan 24;15(2):191. doi: 10.3390/ijerph15020191 (PMC5857048; doi:10.3390/ijerph15020191)
Supplement: Supplementary file 1 [file ijerph-15-00191-s001.zip]

Archive with 2 entries (2 files):
- ijerph-253086 supplementary 2 for proofreading.docx
- ijerph-253086 supplementary for proofreading.docx
